# Supplementary material for: AutoCoEv—A High-Throughput In Silico Pipeline for Predicting Inter-Protein Coevolution
Source: Int J Mol Sci. 2022 Mar 20;23(6):3351. doi: 10.3390/ijms23063351 (PMC8952222; doi:10.3390/ijms23063351)
Supplement: Supplementary file 1 [file ijms-23-03351-s001.zip]

Archive with 1 entries (1 files):
- ijms-1646085-supplementary.pdf
